# Supplementary material for: Identification of key regulatory genes involved in the sporophyte and gametophyte development in Ginkgo biloba ovules revealed by in situ expression analyses
Source: Am J Bot. 2022 May 19;109(6):887–98. doi: 10.1002/ajb2.1862 (PMC9322462; doi:10.1002/ajb2.1862)
Supplement: Supplementary file 2 — Appendix S2. Data set for the phylogenetic analysis of YABBY protein sequences. [file AJB2-109-887-s005.xlsx]

## Sheet: Foglio1
D’Apice et al .– American Journal of Botany 2022 – Appendix S2
GENE NAME	SPECIES	FAMILY	DATABASE	I.D.
YABBY trascription factor	Ginkgo biloba	Ginkgoaceae	Genome (Guan et al., 2016)	Gb_08229
YABBY trascription factor	Ginkgo biloba	Ginkgoaceae	Genome (Guan et al., 2016)	Gb_22423
YABBY trascription factor	Ginkgo biloba	Ginkgoaceae	GenBank	CTQ35248
YABBY trascription factor	Ginkgo biloba	Ginkgoaceae	Genome (Guan et al., 2016)	Gb_36880
YABBY trascription factor	Cycas rumphii	Cycadaceae	GenBank	CTQ35236
YABBY trascription factor	Zamia vazquezii	Cycadaceae	GenBank	CTQ35263
YABBY trascription factor	Abies firma	Pinaceae	GenBank	QOQ51165
YABBY trascription factor	Cathaya argyrophylla	Pinaceae	GenBank	QOQ51168
YABBY trascription factor	Cedrus deodara	Pinaceae	GenBank	QOQ51170
YABBY trascription factor	Cedrus deodara	Pinaceae	GenBank	QOQ51157
YABBY trascription factor	Keteleeria evelyniana	Pinaceae	GenBank	QOQ51171
YABBY trascription factor	Nothotsuga longibracteata	Pinaceae	GenBank	QOQ51173
YABBY trascription factor	Nothotsuga longibracteata	Pinaceae	GenBank	QOQ51160
YABBY trascription factor	Picea abies	Pinaceae	GenBank	QOQ51162
YABBY trascription factor	Picea sitchensis	Pinaceae	GenBank	ADE77754
YABBY trascription factor	Picea sitchensis	Pinaceae	GenBank	ADE75601
YABBY trascription factor	Picea smithiana	Pinaceae	GenBank	QOQ51167
YABBY trascription factor	Pinus armandii	Pinaceae	GenBank	QOQ51152
YABBY trascription factor	Pinus armandii	Pinaceae	GenBank	QOQ51163
YABBY trascription factor	Pinus krempfii	Pinaceae	GenBank	QOQ51166
YABBY trascription factor	Pinus krempfii	Pinaceae	GenBank	QOQ51158
YABBY trascription factor	Pinus taeda	Pinaceae	GenBank	QOQ51164
YABBY trascription factor	Pinus taeda	Pinaceae	GenBank	QOQ51148
YABBY trascription factor	Pseudolarix amabilis	Pinaceae	GenBank	QOQ51172
YABBY trascription factor	Pseudotsuga menziesii	Pinaceae	GenBank	CTQ35252
YABBY trascription factor	Tsuga dumosa	Pinaceae	GenBank	QOQ51169
YABBY trascription factor	Tsuga dumosa	Pinaceae	GenBank	QOQ51159
YABBY trascription factor	Podocarpus matudae	Podocarpaceae	GenBank	CTQ35258
YABBY trascription factor	Podocarpus matudae	Podocarpaceae	GenBank	CTQ35256
YABBY trascription factor	Ephedra distachya	Ephedraceae	GenBank	CTQ35244
YABBY trascription factor	Ephedra distachya	Ephedraceae	GenBank	CTQ35242
YABBY trascription factor	Taxus globosa	Taxaceae	GenBank	CTQ35261
YABBY trascription factor	Taxus globosa	Taxaceae	GenBank	CTQ35259
FILAMENTOUS FLOWER	Amborella trichopoda	Amborellaceae	GenBank	BAD72170
YABBY5	Amborella trichopoda	Amborellaceae	NCBI reference sequences	NP_001292760
YABBY2	Pistacia vera	Anacardiaceae	NCBI reference sequences	XP_031264203
INNER NO OUTER	Annona cherimola	Annonaceae	GenBank	ADY39267
CRABS CLAW	Aristolochia ringens	Aristolochiaceae	GenBank	QKK36214
YABBY5-like	Asparagus officinalis	Asparagaceae	NCBI reference sequences	XP_020255937
CRABS CLAW	Arabidopsis thaliana	Brassicaceae	GenBank	OAP14811
YABBY5	Arabidopsis thaliana	Brassicaceae	GenBank	OAP08299
YABBY2	Arabidopsis thaliana	Brassicaceae	GenBank	OAP15806
YABBY4	Arabidopsis thaliana	Brassicaceae	UniProtKB	Q9LDT3
CRABS CLAW	Arabidopsis lyrata	Brassicaceae	NCBI reference sequences	XP_002888705
CRABS CLAW	Brassica oleracea	Brassicaceae	NCBI reference sequences	XP_013588611
CRABS CLAW	Camelina sativa	Brassicaceae	NCBI reference sequences	XP_010470890
CRABS CLAW	Capsella rubella	Brassicaceae	NCBI reference sequences	XP_006301241
CRABS CLAW	Eutrema salsugineum	Brassicaceae	NCBI reference sequences	XP_024007404
CRABS CLAW	Raphanus sativus	Brassicaceae	NCBI reference sequences	XP_018455362
FILAMENTOUS FLOWER	Cabomba caroliniana	Cabombaceae	GenBank	BAJ83620
INNER NO OUTER	Cabomba caroliniana	Cabombaceae	UniProtKB	E9RFE2
YAB2	Cabomba caroliniana	Cabombaceae	UniProtKB	E9RFE4
YABBY5-like	Cabomba caroliniana	Cabombaceae	GenBank	BAJ83624
INNER NO OUTER	Monotropa hypopitys	Ericaceae	GenBank	AQM50865
YABBY5	Mentha spicata	Lamiaceae	GenBank	AMA07776
YABBY4	Cinnamomum micranthum	Lauraceae	GenBank	RWR87502
YABBY2	Gossypium australe	Malvaceae	GenBank	KAA3455430
YABBY2	Gossypium hirsutum	Malvaceae	NCBI reference sequences	XP_016683147
YABBY2	Gossypium hirsutum	Malvaceae	NCBI reference sequences	XP_016683213
CRABS CLAW	Gossypium hirsutum	Malvaceae	GenBank	AAW83051
YABBY4	Durio zibethinus	Malvaceae	NCBI reference sequences	XP_022775586
YABBY2	Hibiscus syriacus	Malvaceae	NCBI reference sequences	XP_039012927
YABBY2	Musa acuminata	Musaceae	NCBI reference sequences	XP_009407727
YABBY2	Morella rubra	Myricaceae	GenBank	AFY26892
YABBY5	Morella rubra	Myricaceae	GenBank	KAB1199403
YABBY5-like	Nelumbo nucifera	Nelumbonaceae	NCBI reference sequences	XP_010254434
YABBY2	Nelumbo nucifera	Nelumbonaceae	NCBI reference sequences	XP_010247851
YABBY5-like	Nymphaea colorata	Nymphaceae	NCBI reference sequences	XP_031504923
CRABS CLAW	Lupinus angustifolius	Fabaceae	NCBI reference sequences	XP_019460408
YABBY5	Quercus lobata	Fagaceae	NCBI reference sequences	XP_030954587
YABBY2	Quercus suber	Fagaceae	NCBI reference sequences	XP_023929543
CRABS CLAW	Eschscholzia californica	Papaveraceae	GenBank	CAQ17052
YABBY4	Sesamum indicum	Pedaliaceae	NCBI reference sequences	XP_011087090
INNER NO OUTER	Antirrhinum majus	Plantaginaceae	GenBank	AAS10181
YABBY2	Oryza sativa	Poaceae	GenBank	BCA25626
YABBY2	Oryza sativa Japonica	Poaceae	NCBI reference sequences	XP_025880111
YABBY trascription factor	Coptis chinensis	Ranunculaceae	GenBank	KAF9595469
YABBY5	Nigella damascena	Ranunculaceae	GenBank	QBQ57663
YABBY5-like	Rhamnella rubrinervis	Rhamnaceae	GenBank	KAF3453714
YABBY4	Malus domestica	Rosaceae	NCBI reference sequences	XP_008340352
YABBY5	Malus domestica	Rosaceae	NCBI reference sequences	NP_001281031
INNER NO OUTER	Prunus incisa	Rosaceae	Genbank	AKD43983
YABBY5-like	Pyrus ussuriensis x Pyrus communis	Rosaceae	Genbank	KAB2598946
YABBY4	Pyrus ussuriensis x Pyrus communis	Rosaceae	Genbank	KAB2609655
YABBY2	Coffea arabica	Rubiaceae	NCBI reference sequences	XP_027082540
YABBY2	Citrus sinensis	Rutaceae	NCBI reference sequences	XP_006487833
YABBY2	Populus euphratica	Salicaceae	NCBI reference sequences	XP_011044616
YABBY5	Populus trichocarpa	Salicaceae	NCBI reference sequences	XP_002308074
YABBY5	Populus trichocarpa	Salicaceae	NCBI reference sequences	XP_024453770
YABBY5-like	Nicotiana sylvestris	Solanaceae	NCBI reference sequences	XP_009792035
YABBY4	Cammelia sinensis	Theaceae	NCBI reference sequences	XP_028085469
YABBY5	Vitis vinifera	Vitaceae	NCBI reference sequences	XP_002285328
YABBY2	Vitis vinifera	Vitaceae	NCBI reference sequences	XP_010651636
YABBY4	Vitis vinifera	Vitaceae	GenBank	RVW43338
