# Supplementary material for: Identification of key regulatory genes involved in the sporophyte and gametophyte development in Ginkgo biloba ovules revealed by in situ expression analyses
Source: Am J Bot. 2022 May 19;109(6):887–98. doi: 10.1002/ajb2.1862 (PMC9322462; doi:10.1002/ajb2.1862)
Supplement: Supplementary file 3 — Appendix S3. Data set for the phylogenetic analysis of AINTEGUMENTA protein sequences. [file AJB2-109-887-s004.xlsx]

## Sheet: Foglio1
D’Apice et al. – American Journal of Botany 2022 – Appendix S3
GENE NAME	SPECIES	FAMILY	DATABASE	I.D.
ANT	Ginkgo biloba	Ginkgoaceae	Genome (Guan et al., 2016)	Gb_07049
ANT	Ginkgo biloba	Ginkgoaceae	Genome (Guan et al., 2016)	Gb_05487
ANT-like	Pinus thunbergii	Pinaceae	Genbank	BAD16602
ANT-like	Pinus radiata	Pinaceae	1kp	DZQM_2014121
ANT-like	Pinus radiata	Pinaceae	1kp	DZQM_2056296
ANT-like	Pinus jeffrey	Pinaceae	1kp	MFTM_2016319
ANT-like	Pinus ponderosa	Pinaceae	1kp	JBND_2015595
ANT-like	Pinus parviflora	Pinaceae	1kp	IIOL_2013395
ANT-like	Pinus parviflora	Pinaceae	1kp	IIOL_2012963
ANT-like	Cycas revoluta	Cycadaceae	GenBank	BAE48513
ANT-like	Magnolia wufegensis	Magnoliaceae	GenBank	QAY29216
ANT-like	Gnetum parvifolium	Gnetaceae	GenBank	BAG23966
ANT-like	Amborella trichopoda	Amborellaceae	NCBI reference sequence	XP_011625364.2
ANT-like	Solanum lycopersycum	Solanaceae	NCBI Reference Sequence	NP_001287930
ANT-like	Nelumbo nucifera	Nelumbonaceae	NCBI Reference Sequence	XP_010273592
ANT-like	Herrania umbratica	Malvaceae	NCBI Reference Sequence	XP_021284854
ANT-like	Theobroma cacao	Malvaceae	NCBI Reference Sequence	XP_007018428.2
ANT-like	Ricinus communis	Euphorbiaceae	GenBank	EEF47356
ANT-like	Antirrhinum majus	Plantaginaceae	GenBank	AHJ89446
ANT-like	Ziziphus jujiba	Rhamnaceae	NCBI Reference Sequence	XP_015868187
ANT-like	Hevea brasiliensis	Euphorbiaceae	NCBI Reference Sequence	XP_021681364
ANT-like	Arabidopsis thaliana	Brassicaceae	GenBank	AAA91040
ANT-like	Camelina sativa	Brassicaceae	NCBI Reference Sequence	XP_010432034
ANT-like	Brassica oleracea var.oleracea	Brassicaceae	NCBI Reference Sequence	XP_013593440
ANT-like	Populus alba	Salicaceae	NCBI Reference Sequence	XP_034889837
ANT-like	Nymphaea colorata	Nymphaeaceae	NCBI Reference Sequence	XP_031480745
ANT-like	Salvia splendens	Lamiaceae	NCBI Reference Sequence	XP_042029095
ANT-like	Quercus suber	Fagaceae	NCBI Reference Sequence	XP_023872648
ANT-like	Papaver somniferum	Papaveraceae	NCBI Reference Sequence	XP_026388616
ANT-like	Juglans regia	Juglandaceae	NCBI Reference Sequence	XP_018810432
ANT-like	Vitis riparia	Vitaceae	NCBI Reference Sequence	XP_034676720
ANT	Brassica napus	Brassicaceae	GenBank	ABA42146
ANT-like	Oryza sativa	Poaceae	GenBank	AAL47210
ANT-like	Oryza sativa	Poaceae	GenBank	AAL47205
ANT-like	Larix gmelinii var. olgensis x Larix kaempferi	Pinaceae	GenBank	QEL52760
ANT-like	Larix gmelinii var. olgensis x Larix kaempferi	Pinaceae	GenBank	AHH34920
ANT	Artemisia annua	Asteraceae	GenBank	PWA89898
ANT	Glycine max	Fabaceae	GenBank	ADP37372
ANT	Rosa rugosa	Rosaceae	GenBank	AXF79591
ANT-like	Nicotiana tabacum	Solanaceae	GenBank	AAR22388
ANT-like	Pseudolarix amabilis	Pinaceae	1kp	GNQG_2087032
ANT-like	Cathaya agryrophylla	Pinaceae	1kp	NPRL_2126763
ANT-like	Cedrus libani	Pinaceae	1kp	GGEA_2013702
ANT-like	Athrotaxis cupressoides	Cupressaceae	1kp	XIRK_2010446
ANT-like	Metasequoia glyptostroboides	Taxodiaceae	1kp	NRXL_2065975
ANT-like	Encephalartos barteri	Zamiaceae	1kp	GNQG_2016439
ANT-like	Cryptomeria japonica	Cupressaceae	1kp	HOUF_2113050
ANT-like	Austrocedrus chilensis	Cupressaceae	1kp	YYPE_2071150
ANT-like	Taiwania cryptomerioides	Cupressaceae	1kp	QSNJ_2012109
ANT-like	Pseudolarix amabilis	Pinaceae	1kp	AQFM_2015159
ANT-like	Pilgerodendron uviferum	Cupressaceae	1kp	ETCJ_2065175
ANT-like	Callitris macleayana	Cupressaceae	1kp	RMMV_2001715
ANT-like	Widdringtonia cedarbergensis	Cupressaceae	1kp	AUDE_2006700
ANT-like	Diselma archeri	Cupressaceae	1kp	GKCZ_2011730
ANT-like	Tsuga heterophylla	Pinaceae	1kp	GAMH_2009034
ANT-like	Thuja plicata	Cupressaceae	1kp	VFYZ_2011371
ANT-like	Parasitaxus usta	Podocarpaceae	1kp	JZVE_2042417
ANT-like	Microbiota decussata	Cupressaceae	1kp	XQSG_2057523
ANT-like	Abies lasiocarpa	Pinaceae	1kp	VSRH_2010574
ANT-like	Platycladus orientalis	Cupressaceae	1kp	BUWV_2054582
ANT-like	Araucaria rulei	Araucariaceae	1kp	XTZO_2066165
ANT-like	Microstrobos fitzgeraldii	Podocarpaceae	1kp	BBDD_2014393
ANT-like	Microcachrys tetragona	Podocarpaceae	1kp	MHGD_2075512
ANT-like	Araucaria rulei	Araucariaceae	1kp	XTZO_2014586
ANT-like	Agathis robusta	Araucariaceae	1kp	MIXZ_2012679
ANT-like	Tetraclinis sp	Cupressaceae	1kp	CGDN_2069678
ANT-like	Abies lasiocarpa	Pinaceae	1kp	VSRH_2010575
ANT-like	Illicium floridanum	Schisandraceae	1kp	VZCI_2013606
ANT-like	Sundacarpus amarus	Podocarpaceae	1kp	KLGF_2094431
ANT-like	Dacrycarpus compactus	Podocarpaceae	1kp	FMWZ_2059618
ANT-like	Halocarpus bidwillii	Podocarpaceae	1kp	OWFC_2056261
ANT-like	Lagarostrobos franklinii	Podocarpaceae	1kp	ZQWM_2091879
ANT-like	Chelidonium majus	Papaveraceae	1kp	XMVD_2013492
ANT-like	Osmunda sp	Osmundaceae	1kp	UOMY_2004499
ANT-like	Acmopyle pancheri	Podocarpaceae	1kp	HILW_2019322
ANT-like	Platanus occidentalis	Platanaceae	1kp	VQFW_2005538
ANT-like	Daphniphyllum macropodum	Daphniphyllaceae	1kp	FYTP_2006297
ANT-like	Rhamnus caroliniana	Rhamnaceae	1kp	WVEF_2006006
ANT-like	Cryptomeria japonica	Cupressaceae	1kp	HOUF_2112936
ANT-like	Grevillea robusta	Proteaceae	1kp	GRRW_2010635
ANT-like	Rhamnus caroliniana	Rhamnaceae	1kp	WVEF_2006007
ANT-like	Rhamnus japonica	Rhamnaceae	1kp	EILE_2005464
ANT-like	Elaeocarpus sylvestris	Elaeocarpaceae	1kp	THHD_2010327
ANT-like	Akebia trifoliata	Lardizabalaceae	1kp	CCID_2008612
ANT-like	Michelia maudiae	Magnoliaceae	1kp	XQWC_2009368
ANT-like	Loropetalum chinense	Hamamelidaceae	1kp	HQRJ_2018849
ANT-like	Moringa oleifera	Moringaceae	1kp	CZPV_2011108
ANT-like	Metasequoia glyptostroboides	Taxodiaceae	1kp	NRXL_2066055
ANT-like	Argemone mexicana	Papaveraceae	1kp	SMZF_2001740
ANT-like	Muntingia calabura	Muntingiaceae	1kp	ATFX_2046307
ANT-like	Hakea prostrata	Proteaceae	1kp	OBOJ_2010615
ANT-like	Alnus serrulata	Betulaceae	1kp	LWDA_2086029
ANT-like	Staphylea trifolia	Staphyleaceae	1kp	PTLU_2005342
ANT-like	Papuacedrus papuana	Cupressaceae	1kp	OVIJ_2084932
ANT-like	Cunonia capensis	Cunoniaceae	1kp	TIUZ_2006273
ANT-like	Bixa orellana	Bixaceae	1kp	KPTE_2005969
ANT-like	Quassia amara	Simaroubaceae	1kp	IKFD_2013198
ANT-like	Chrysobalanus icaco	Chrysobalanaceae	1kp	ZBVT_2010129
ANT-like	Austrocedrus chilensis	Cupressaceae	1kp	YYPE_2071278
ANT-like	Rhus radicans	Anacardiaceae	1kp	YUOM_2001033
ANT-like	Sanguinaria canadensis	Papaveracee	1kp	XHKT_2010796
ANT-like	Schizolaena sp	Sarcolaenaceae	1kp	WMUK_2004767
ANT-like	Akebia trifoliata	Lardizabalaceae	1kp	CCID_2008610
ANT-like	Hakea prostrata	Proteaceae	1kp	REOF_2104060
ANT-like	Cupressus dupreziana	Cupressaceae	1kp	QNGJ_2075363
ANT-like	Callitris macleayana	Cupressaceae	1kp	RMMV_2008968
ANT-like	Sundacarpus amarus	Podocarpaceae	1kp	KLGF_2008010
ANT-like	Stangeria eriopus	Stangeriaceae	1kp	KAWQ_2054184AA
ANT-like	Diselma archeri	Cupressaceae	1kp	GKCZ_2076687
ANT-like	Salix sachalinensis	Salicaceae	1kp	TDTF_2020944
ANT-like	Salix viminalis	Salicaceae	1kp	KKDQ_2010932
ANT-like	Salix dasyclados	Salicaceae	1kp	IEPQ_2005702
ANT-like	Castanea crenata	Fagaceae	1kp	NHUA_2013874
ANT-like	Castanea pumila	Fagaceae	1kp	UZWG_2014191
ANT-like	Widdringtonia cedarbergensis	Cupressaceae	1kp	AUDE_2012653
